# Supplementary material for: Global synonymous mutagenesis identifies cis-acting RNA elements that regulate HIV-1 splicing and replication
Source: PLoS Pathog. 2018 Jan 29;14(1):e1006824. doi: 10.1371/journal.ppat.1006824 (PMC5805364; doi:10.1371/journal.ppat.1006824)
Supplement: S1 Data — See S2 Table for coordinates of each mutant segment. (TXT) [file ppat.1006824.s004.txt]

HIV-1_NHG TGGAAGGGCTAATTCACTCCCAAAGAAGACAAGATATCCTTGATCTGTGG
ATCTACCACACACAAGGCTACTTCCCTGATTAGCAGAACTACACACCAGGGCCAGGGGTC
AGATATCCACTGACCTTTGGATGGTGCTACAAGCTAGTACCAGTTGAGCCAGATAAGGTA
GAAGAGGCCAATAAAGGAGAGAACACCAGCTTGTTACACCCTGTGAGCCTGCATGGGATG
GATGACCCGGAGAGAGAAGTGTTAGAGTGGAGGTTTGACAGCCGCCTAGCATTTCATCAC
GTGGCCCGAGAGCTGCATCCGGAGTACTTCAAGAACTGCTGATATCGAGCTTGCTACAAG
GGACTTTCCGCTGGGGACTTTCCAGGGAGGCGTGGCCTGGGCGGGACTGGGGAGTGGCGA
GCCCTCAGATCCTGCATATAAGCAGCTGCTTTTTGCCTGTACTGGGTCTCTCTGGTTAGA
CCAGATCTGAGCCTGGGAGCTCTCTGGCTAACTAGGGAACCCACTGCTTAAGCCTCAATA
AAGCTTGCCTTGAGTGCTTCAAGTAGTGTGTGCCCGTCTGTTGTGTGACTCTGGTAACTA
GAGATCCCTCAGACCCTTTTAGTCAGTGTGGAAAATCTCTAGCAGTGGCGCCCGAACAGG
GACTTGAAAGCGAAAGGGAAACCAGAGGAGCTCTCTCGACGCAGGACTCGGCTTGCTGAA
GCGCGCACGGCAAGAGGCGAGGGGCGGCGACTGGTGAGTACGCCAAAAATTTTGACTAGC
GGAGGCTAGAAGGAGAGAGATGGGTGCGAGAGCGTCGGTATTAAGCGGGGGAGAATTAGA
TAAATGGGAAAAAATTCGGTTAAGGCCAGGGGGAAAGAAACAATATAAACTAAAACATAT
AGTATGGGCAAGCAGGGAGCTAGAACGATTCGCAGTTAATCCTGGCCTTTTAGAGACATC
AGAAGGCTGTAGACAAATACTGGGACAGCTACAACCATCCCTTCAGACAGGATCAGAAGA
ACTTAGATCATTATATAATACAATAGCAGTCCTCTATTGTGTGCATCAAAGGATAGATGT
AAAAGACACCAAGGAAGCCTTAGATAAGATAGAGGAAGAGCAAAACAAAAGTAAGAAAAA
GGCACAGCAAGCAGCAGCTGACACAGGAAACAACAGCCAGGTCAGCCAAAATTACCCTAT
AGTGCAGAACCTCCAGGGGCAAATGGTACATCAGGCCATATCACCTAGAACTTTAAATGC
ATGGGTAAAAGTAGTAGAAGAGAAGGCTTTCAGCCCAGAAGTAATACCCATGTTTTCAGC
ATTATCAGAAGGAGCCACCCCACAAGATTTAAATACCATGCTAAACACAGTGGGGGGACA
TCAAGCAGCCATGCAAATGTTAAAAGAGACCATCAATGAGGAAGCTGCAGAATGGGATAG
ATTGCATCCAGTGCATGCAGGGCCTATTGCACCAGGCCAGATGAGAGAACCAAGGGGAAG
TGACATAGCAGGAACTACTAGTACCCTTCAGGAACAAATAGGATGGATGACACATAATCC
ACCTATCCCAGTAGGAGAAATCTATAAAAGATGGATAATCCTGGGATTAAATAAAATAGT
AAGAATGTATAGCCCTACCAGCATTCTGGACATAAGACAAGGACCAAAGGAACCCTTTAG
AGACTATGTAGACCGATTCTATAAAACTCTAAGAGCCGAGCAAGCTTCACAAGAGGTAAA
AAATTGGATGACAGAAACCTTGTTGGTCCAAAATGCGAACCCAGATTGTAAGACTATTTT
AAAAGCATTGGGACCAGGAGCGACACTAGAAGAAATGATGACAGCATGTCAGGGAGTGGG
GGGACCCGGCCATAAAGCAAGAGTTTTGGCTGAAGCAATGAGCCAAGTAACAAATCCAGC
TACCATAATGATACAGAAAGGCAATTTTAGGAACCAAAGAAAGACTGTTAAGTGTTTCAA
TTGTGGCAAAGAAGGGCACATAGCCAAAAATTGCAGGGCCCCTAGGAAAAAGGGCTGTTG
GAAATGTGGAAAGGAAGGACACCAAATGAAAGATTGTACTGAGAGACAGGCTAATTTTTT
AGGGAAGATCTGGCCTTCCCACAAGGGAAGGCCAGGGAATTTTCTTCAGAGCAGACCAGA
GCCAACAGCCCCACCAGAAGAGAGCTTCAGGTTTGGGGAAGAGACAACAACTCCCTCTCA
GAAGCAGGAGCCGATAGACAAGGAACTGTATCCTTTAGCTTCCCTCAGATCACTCTTTGG
CAGCGACCCCTCGTCACAATAAAGATAGGGGGGCAATTAAAGGAAGCTCTATTAGATACA
GGAGCAGATGATACAGTATTAGAAGAAATGAATTTGCCAGGAAGATGGAAACCAAAAATG
ATAGGGGGAATTGGAGGTTTTATCAAAGTAAGACAGTATGATCAGATACTCATAGAAATC
TGCGGACATAAAGCTATAGGTACAGTATTAGTAGGACCTACACCTGTCAACATAATTGGA
AGAAATCTGTTGACTCAGATTGGCTGCACTTTAAATTTTCCCATTAGTCCTATTGAGACT
GTACCAGTAAAATTAAAGCCAGGAATGGATGGCCCAAAAGTTAAACAATGGCCATTGACA
GAAGAAAAAATAAAAGCATTAGTAGAAATTTGTACAGAAATGGAAAAGGAAGGAAAAATT
TCAAAAATTGGGCCTGAAAATCCATACAATACTCCAGTATTTGCCATAAAGAAAAAAGAC
AGTACTAAATGGAGAAAATTAGTAGATTTCAGAGAACTTAATAAGAGAACTCAAGATTTC
TGGGAAGTTCAATTAGGAATACCACATCCTGCAGGGTTAAAACAGAAAAAATCAGTAACA
GTACTGGATGTGGGCGATGCATATTTTTCAGTTCCCTTAGATAAAGACTTCAGGAAGTAT
ACTGCATTTACCATACCTAGTATAAACAATGAGACACCAGGGATTAGATATCAGTACAAT
GTGCTTCCACAGGGATGGAAAGGATCACCAGCAATATTCCAGTGTAGCATGACAAAAATC
TTAGAGCCTTTTAGAAAACAAAATCCAGACATAGTCATCTATCAATACATGGATGATTTG
TATGTAGGATCTGACTTAGAAATAGGGCAGCATAGAACAAAAATAGAGGAACTGAGACAA
CATCTGTTGAGGTGGGGATTTACCACACCAGACAAAAAACATCAGAAAGAACCTCCATTC
CTTTGGATGGGTTATGAACTCCATCCTGATAAATGGACAGTACAGCCTATAGTGCTGCCA
GAAAAGGACAGCTGGACTGTCAATGACATACAGAAATTAGTGGGAAAATTGAATTGGGCA
AGTCAGATTTATGCAGGGATTAAAGTAAGGCAATTATGTAAACTTCTTAGGGGAACCAAA
GCACTAACAGAAGTAGTACCACTAACAGAAGAAGCAGAGCTAGAACTGGCAGAAAACAGG
GAGATTCTAAAAGAACCGGTACATGGAGTGTATTATGACCCATCAAAAGACTTAATAGCA
GAAATACAGAAGCAGGGGCAAGGCCAATGGACATATCAAATTTATCAAGAGCCATTTAAA
AATCTGAAAACAGGAAAGTATGCAAGAATGAAGGGTGCCCACACTAATGATGTGAAACAA
TTAACAGAGGCAGTACAAAAAATAGCCACAGAAAGCATAGTAATATGGGGAAAGACTCCT
AAATTTAAATTACCCATACAAAAGGAAACATGGGAAGCATGGTGGACAGAGTATTGGCAA
GCCACCTGGATTCCTGAGTGGGAGTTTGTCAATACCCCTCCCTTAGTGAAGTTATGGTAC
CAGTTAGAGAAAGAACCCATAATAGGAGCAGAAACTTTCTATGTAGATGGGGCAGCCAAT
AGGGAAACTAAATTAGGAAAAGCAGGATATGTAACTGACAGAGGAAGACAAAAAGTTGTC
CCCCTAACGGACACAACAAATCAGAAGACTGAGTTACAAGCAATTCATCTAGCTTTGCAG
GATTCGGGATTAGAAGTAAACATAGTGACAGACTCACAATATGCATTGGGAATCATTCAA
GCACAACCAGATAAGAGTGAATCAGAGTTAGTCAGTCAAATAATAGAGCAGTTAATAAAA
AAGGAAAAAGTCTACCTGGCATGGGTACCAGCACACAAAGGAATTGGAGGAAATGAACAA
GTAGATAAATTGGTCAGTGCTGGAATCAGGAAAGTACTATTTTTAGATGGAATAGATAAG
GCCCAAGAAGAACATGAGAAATATCACAGTAATTGGAGAGCAATGGCTAGTGATTTTAAC
CTACCACCTGTAGTAGCAAAAGAAATAGTAGCCAGCTGTGATAAATGTCAGCTAAAAGGG
GAAGCCATGCATGGACAAGTAGACTGTAGCCCAGGAATATGGCAGCTAGATTGTACACAT
TTAGAAGGAAAAGTTATCTTGGTAGCAGTTCATGTAGCCAGTGGATATATAGAAGCAGAA
GTAATTCCAGCAGAGACAGGGCAAGAAACAGCATACTTCCTCTTAAAATTAGCAGGAAGA
TGGCCAGTAAAAACAGTACATACAGACAATGGCAGCAATTTCACCAGTACTACAGTTAAG
GCCGCCTGTTGGTGGGCGGGGATCAAGCAGGAATTTGGCATTCCCTACAATCCCCAAAGT
CAAGGAGTAATAGAATCTATGAATAAAGAATTAAAGAAAATTATAGGACAGGTAAGAGAT
CAGGCTGAACATCTTAAGACAGCAGTACAAATGGCAGTATTCATCCACAATTTTAAAAGA
AAAGGGGGGATTGGGGGGTACAGTGCAGGGGAAAGAATAGTAGACATAATAGCAACAGAC
ATACAAACTAAAGAATTACAAAAACAAATTACAAAAATTCAAAATTTTCGGGTTTATTAC
AGGGACAGCAGAGATCCAGTTTGGAAAGGACCAGCAAAGCTCCTCTGGAAAGGTGAAGGG
GCAGTAGTAATACAAGATAATAGTGACATAAAAGTAGTGCCAAGAAGAAAAGCAAAGATC
ATCAGGGATTATGGAAAACAGATGGCAGGTGATGATTGTGTGGCAAGTAGACAGGATGAG
GATTAACACATGGAAAAGATTAGTAAAACACCATATGTATATTTCAAGGAAAGCTAAGGA
CTGGTTTTATAGACATCACTATGAAAGTACTAATCCAAAAATAAGTTCAGAAGTACACAT
CCCACTAGGGGATGCTAAATTAGTAATAACAACATATTGGGGTCTGCATACAGGAGAAAG
AGACTGGCATTTGGGTCAGGGAGTCTCCATAGAATGGAGGAAAAAGAGATATAGCACACA
AGTAGACCCTGACCTAGCAGACCAACTAATTCATCTGCACTATTTTGATTGTTTTTCAGA
ATCTGCTATAAGAAATACCATATTAGGACGTATAGTTAGTCCTAGGTGTGAATATCAAGC
AGGACATAACAAGGTAGGATCTCTACAGTACTTGGCACTAGCAGCATTAATAAAACCAAA
ACAGATAAAGCCACCTTTGCCTAGTGTTAGGAAACTGACAGAGGACAGATGGAACAAGCC
CCAGAAGACCAAGGGCCACAGAGGGAGCCATACAATGAATGGACACTAGAGCTTTTAGAG
GAACTTAAGAGTGAAGCTGTTAGACATTTTCCTAGGATATGGCTCCATAACTTAGGACAA
CATATCTATGAAACTTACGGGGATACTTGGGCAGGAGTGGAAGCCATAATAAGAATTCTG
CAACAACTGCTGTTTATCCATTTCAGAATTGGGTGTCGACATAGCAGAATAGGCGTTACT
CGACAGAGGAGAGCAAGAAATGGAGCCAGTAGATCCTAGACTAGAGCCCTGGAAGCATCC
AGGAAGTCAGCCTAAAACTGCTTGTACCAATTGCTATTGTAAAAAGTGTTGCTTTCATTG
CCAAGTTTGTTTCATAACAAAAGCCTTAGGCATCTCCTATGGCAGGAAGAAGCGGAGACA
GCGACGAAGACCTCCTCAAGGCAGTCAGACTCATCAAGTTTCTCTATCAAAGCAGTAAGT
AATACATGTAATGCAACCTATACAAATAGCAATAGTAGCATTAGTAGTAGCAATAATAAT
AGCAATAGTTGTGTGGTCCATAGTAATCATAGAATATAGGAAAATATTAAGACAAAGAAA
AATAGACAGGTTAATTGATAGACTAATAGAAAGAGCAGAAGACAGTGGCAATGAGAGTGA
AGGAGAAATATCAGCACTTGTGGAGATGGGGGTGGAGATGGGGCACCATGCTCCTTGGGA
TGTTGATGATCTGTAGTGCTACAGAAAAATTGTGGGTCACAGTCTATTATGGGGTACCTG
TGTGGAAGGAAGCAACCACCACTCTATTTTGTGCATCAGATGCTAAAGCATATGATACAG
AGGTACATAATGTTTGGGCCACACATGCCTGTGTACCCACAGACCCCAACCCACAAGAAG
TAGTATTGGTAAATGTGACAGAAAATTTTAACATGTGGAAAAATGACATGGTAGAACAGA
TGCATGAGGATATAATCAGTTTATGGGATCAAAGCCTAAAGCCATGTGTAAAATTAACCC
CACTCTGTGTTAGTTTAAAGTGCACTGATTTGAAGAATGATACTAATACCAATAGTAGTA
GCGGGAGAATGATAATGGAGAAAGGAGAGATAAAAAACTGCTCTTTCAATATCAGCACAA
GCATAAGAGGTAAGGTGCAGAAAGAATATGCATTTTTTTATAAACTTGATATAATACCAA
TAGATAATGATACTACCAGCTATACGTTGACAAGTTGTAACACCTCAGTCATTACACAGG
CCTGTCCAAAGGTATCCTTTGAGCCAATTCCCATACATTATTGTGCCCCGGCTGGTTTTG
CGATTCTAAAATGTAATAATAAGACGTTCAATGGAACAGGACCATGTACAAATGTCAGCA
CAGTACAATGTACACATGGAATTAGGCCAGTAGTATCAACTCAACTGCTGTTAAATGGCA
GTCTAGCAGAAGAAGAGGTAGTAATTAGATCTGTCAATTTCACGGACAATGCTAAAACCA
TAATAGTACAGCTGAACACATCTGTAGAAATTAATTGTACAAGACCCAACAACAATACAA
GAAAAAAAATCCGTATCCAGAGGGGACCAGGGAGAGCATTTGTTACAATAGGAAAAATAG
GAAATATGAGACAAGCACATTGTAACATTAGTAGAGCAAAATGGAATGCCACTTTAAAAC
AGATAGCTAGCAAATTAAGAGAACAATTTGGAAATAATAAAACAATAATCTTTAAGCAAT
CCTCAGGAGGGGACCCAGAAATTGTAACGCACAGTTTTAATTGTGGAGGGGAATTTTTCT
ACTGTAATTCAACACAACTGTTTAATAGTACTTGGTTTAATAGTACTTGGAGTACTGAAG
GGTCAAATAACACTGAAGGAAGTGACACAATCACACTCCCATGCAGAATAAAACAATTTA
TAAACATGTGGCAGGAAGTAGGAAAAGCAATGTATGCCCCTCCCATCAGCGGACAAATTA
GATGTTCATCAAATATTACAGGGCTGCTATTAACAAGAGATGGTGGTAATAACAACAATG
GGTCCGAGATCTTCAGACCTGGAGGAGGAGATATGAGGGACAATTGGAGAAGTGAATTAT
ATAAATATAAAGTAGTAAAAATTGAACCATTAGGAGTAGCACCCACCAAGGCAAAGAGAA
GAGTGGTGCAGAGAGAAAAAAGAGCAGTGGGAATAGGAGCTTTGTTCCTTGGGTTCTTGG
GAGCAGCAGGAAGCACTATGGGCGCAGCGTCAATGACGCTGACGGTACAGGCCAGACAAT
TATTGTCTGGTATAGTGCAGCAGCAGAACAATTTGCTGAGGGCTATTGAGGCGCAACAGC
ATCTGTTGCAACTCACAGTCTGGGGCATCAAGCAGCTCCAGGCAAGAATCCTGGCTGTGG
AAAGATACCTAAAGGATCAACAGCTCCTGGGGATTTGGGGTTGCTCTGGAAAACTCATTT
GCACCACTGCTGTGCCTTGGAATGCTAGTTGGAGTAATAAATCTCTGGAACAGATTTGGA
ATCACACGACCTGGATGGAGTGGGACAGAGAAATTAACAATTACACAAGCTTAATACACT
CCTTAATTGAAGAATCGCAAAACCAGCAAGAAAAGAATGAACAAGAATTATTGGAATTAG
ATAAATGGGCAAGTTTGTGGAATTGGTTTAACATAACAAATTGGCTGTGGTATATAAAAT
TATTCATAATGATAGTAGGAGGCTTGGTAGGTTTAAGAATAGTTTTTGCTGTACTTTCTG
TAGTGAATAGAGTTAGGCAGGGATATTCACCATTATCGTTTCAGACCCACCTCCCAATCC
CGAGGGGACCCGACAGGCCCGAAGGAATAGAAGAAGAAGGTGGAGAGAGAGACAGAGACA
GATCCATTCGATTAGTGAACGGATCCTTGGCACTTATCTGGGACGATCTGCGGAGCCTGT
GCCTCTTCAGCTACCACCGCTTGAGAGACTTACTCTTGATTGTAACGAGGATTGTGGAAC
TTCTGGGACGCAGGGGGTGGGAAGCCCTCAAATATTGGTGGAATCTCCTACAATATTGGA
GTCAGGAGCTAAAGAATAGTGCTGTTAGCTTGCTCAATGCCACAGCCATAGCAGTAGCTG
AGGGGACAGATAGGGTTATAGAAGTAGTACAAGGAGCTTGTAGAGCTATTCGCCACATAC
CTAGAAGAATAAGACAGGGCTTGGAAAGGATTTTGCTATAAGCATGGTGAGCAAGGGCGA
GGAGCTGTTCACCGGGGTGGTGCCCATCCTGGTCGAGCTGGACGGCGACGTAAACGGCCA
CAAGTTCAGCGTGTCCGGCGAGGGCGAGGGCGATGCCACCTACGGCAAGCTGACCCTGAA
GTTCATCTGCACCACCGGCAAGCTGCCCGTGCCCTGGCCCACCCTCGTGACCACCCTGAC
CTACGGCGTGCAGTGCTTCAGCCGCTACCCCGACCACATGAAGCAGCACGACTTCTTCAA
GTCCGCCATGCCCGAAGGCTACGTCCAGGAGCGCACCATCTTCTTCAAGGACGACGGCAA
CTACAAGACCCGCGCCGAGGTGAAGTTCGAGGGCGACACCCTGGTGAACCGCATCGAGCT
GAAGGGCATCGACTTCAAGGAGGACGGCAACATCCTGGGGCACAAGCTGGAGTACAACTA
CAACAGCCACAACGTCTATATCATGGCCGACAAGCAGAAGAACGGCATCAAGGTGAACTT
CAAGATCCGCCACAACATCGAGGACGGCAGCGTGCAGCTCGCCGACCACTACCAGCAGAA
CACCCCCATCGGCGACGGCCCCGTGCTGCTGCCCGACAACCACTACCTGAGCACCCAGTC
CGCCCTGAGCAAAGACCCCAACGAGAAGCGCGATCACATGGTCCTGCTGGAGTTCGTGAC
CGCCGCCGGGATCACTCTCGGCATGGACGAGCTGTACAAGTAAAGCGGCCAACTCATGAG
CTGTAGATCTTAGCCACTTTTTAAAAGAAAAGGGGGGACTGGAAGGGCTAATTCACTCCC
AACGAAGACAAGATATCCTTGATCTGTGGATCTACCACACACAAGGCTACTTCCCTGATT
GGCAGAACTACACACCAGGGCCAGGGATCAGATATCCACTGACCTTTGGATGGTGCTACA
AGCTAGTACCAGTTGAGCAAGAGAAGGTAGAAGAAGCCAATGAAGGAGAGAACACCCGCT
TGTTACACCCTGTGAGCCTGCATGGGATGGATGACCCGGAGAGAGAAGTATTAGAGTGGA
GGTTTGACAGCCGCCTAGCATTTCATCACATGGCCCGAGAGCTGCATCCGGAGTACTTCA
AGAACTGCTGACATCGAGCTTGCTACAAGGGACTTTCCGCTGGGGACTTTCCAGGGAGGC
GTGGCCTGGGCGGGACTGGGGAGTGGCGAGCCCTCAGATGCTGCATATAAGCAGCTGCTT
TTTGCTTGTACTGGGTCTCTCTGGTTAGACCAGATCTGAGCCTGGGAGCTCTCTGGCTAA
CTAGGGAACCCACTGCTTAAGCCTCAATAAAGCTTGCCTTGAGTGCTTCAAGTAGTGTGT
GCCCGTCTGTTGTGTGACTCTGGTAACTAGAGATCCCTCAGACCCTTTTAGTCAGTGTGG
AAAATCTCTAGCA

HIV-1_NHGmTGGAAGGGCTAATTCACTCCCAAAGAAGACAAGATATCCTTGATCTGTGG
ATCTACCACACACAAGGCTACTTCCCTGATTAGCAGAACTACACACCAGGGCCAGGGGTC
AGATATCCACTGACCTTTGGATGGTGCTACAAGCTAGTACCAGTTGAGCCAGATAAGGTA
GAAGAGGCCAATAAAGGAGAGAACACCAGCTTGTTACACCCTGTGAGCCTGCATGGGATG
GATGACCCGGAGAGAGAAGTGTTAGAGTGGAGGTTTGACAGCCGCCTAGCATTTCATCAC
GTGGCCCGAGAGCTGCATCCGGAGTACTTCAAGAACTGCTGATATCGAGCTTGCTACAAG
GGACTTTCCGCTGGGGACTTTCCAGGGAGGCGTGGCCTGGGCGGGACTGGGGAGTGGCGA
GCCCTCAGATCCTGCATATAAGCAGCTGCTTTTTGCCTGTACTGGGTCTCTCTGGTTAGA
CCAGATCTGAGCCTGGGAGCTCTCTGGCTAACTAGGGAACCCACTGCTTAAGCCTCAATA
AAGCTTGCCTTGAGTGCTTCAAGTAGTGTGTGCCCGTCTGTTGTGTGACTCTGGTAACTA
GAGATCCCTCAGACCCTTTTAGTCAGTGTGGAAAATCTCTAGCAGTGGCGCCCGAACAGG
GACTTGAAAGCGAAAGGGAAACCAGAGGAGCTCTCTCGACGCAGGACTCGGCTTGCTGAA
GCGCGCACGGCAAGAGGCGAGGGGCGGCGACTGGTGAGTACGCCAAAAATTTTGACTAGC
GGAGGCTAGAAGGAGAGAGATGGGTGCGAGAGCGTCGGTACTTTCGGGCGGCGAACTTGA
CAAATGGGAAAAAATACGCCTTCGCCCTGGCGGCAAAAAACAATACAAACTTAAACACAT
TGTTTGGGCTTCGCGCGAACTTGAACGCTTTGCTGTGAACCCGGGGCTACTTGAAACTTC
TGAAGGATGCCGCCAAATTCTTGGCCAACTTCAACCTTCGCTGCAAACTGGCTCTGAAGA
ACTGCGCTCTCTTTACAACACTATTGCTGTGCTATACTGCGTTCACCAACGCATTGACGT
TAAAGATACGAAGGAAGCACTTGACAAAATTGAGGAAGAACAAAATAAATCGAAAAAAAA
GGCTCAACAAGCTGCTGCGGATACTGGCAATAATTCGCAGGTGAGCCAAAACTATCCGAT
TGTTCAAAATCTGCAGGGCCAAATGGTTCACCAGGCGATTTCTCCGCGCACACTTAACGC
TTGGGTTAAAGTTGTTGAAGAAAAGGCATTTTCGCCTGAAGTTATTCCGATGTTCTCTGC
TCTTTCTGAAGGCGCGACGCCTCAAGACCTTAACACGATGCTTAATACTGTTGGCGGCCA
CCAAGCTGCGATGCAAATGCTTAAAGAAACGATAAACGAGGAAGCGGCTGAATGGGACCG
CCTTCACCCTGTTCACGCTGGCCCGATCGCTCCTGGGCAAATGCGCGAACCTCGCGGCTC
GGATATTGCTGGCACGACTAGTACGCTGCAGGAACAAATTGGCTGGATGACTCACAACCC
TCCGATACCTGTTGGCGAAATATACAAACGCTGGATTATACTTGGCCTTAACAAAATTGT
TCGCATGTACTCGCCGACGAGCATACTTGATATTCGCCAAGGCCCTAAGGAACCATTCCG
CGATTACGTTGATCGCTTTTACAAAACGCTTCGCGCGGAACAAGCATCTCAAGAGGTTAA
AAACTGGATGACTGAAACACTTCTTGTGCAAAACGCTAATCCTGACTGCAAAACGATACT
TAAAGCTCTTGGCCCTGGCGCTACTCTTGAAGAAATGATGACTGCTTGCCAGGGCGTTGG
CGGCCCGGGGCACAAAGCTCGCGTACTTGCGGAAGCTATGAGCCAAGTTACTAACCCTGC
GACGATTATGATTCAAAAAGGGAACTTCCGCAATCAACGCAAAACGGTGAAATGCTTTAA
CTGCGGGAAAGAAGGCCATATTGCGAAAAACTGCCGCGCGCCGCGCAAAAAGGGATGCTG
GAAATGCGGCAAGGAAGGCCATCAAATGAAAGACTGCACGGAACGCCAGGCGAATTTTTT
AGGGAAGATCTGGCCTTCCCACAAGGGAAGGCCAGGGAATTTTCTTCAGAGCAGACCAGA
GCCAACAGCCCCACCAGAAGAGAGCTTCAGGTTTGGGGAAGAGACAACAACTCCCTCTCA
GAAGCAGGAGCCGATAGACAAGGAACTGTATCCTTTAGCTTCCCTCAGATCACTCTTTGG
CAGCGACCCCTCGTCACAATAAAAATTGGCGGCCAACTTAAGGAAGCGCTTCTTGACACT
GGCGCTGACGACACTGTTCTTGAAGAAATGAACCTTCCTGGCCGCTGGAAACCTAAAATG
ATTGGCGGCATCGGCGGATTCATAAAAGTTCGCCAATACGACCAAATTCTGATTGAAATA
TGCGGCCACAAAGCGATTGGGACTGTTCTTGTTGGCCCGACTCCGGTGAATATTATCGGC
CGCAACCTTCTTACGCAAATCGGATGCACACTTAACTTCCCGATATCGCCGATCGAAACG
GTTCCTGTTAAACTTAAACCTGGCATGGACGGGCCTAAAGTGAAACAATGGCCTCTTACT
GAAGAAAAAATTAAAGCTCTTGTTGAAATATGCACTGAAATGGAAAAGGAAGGCAAAATA
TCTAAAATCGGCCCGGAAAACCCTTATAACACGCCTGTTTTCGCGATTAAAAAAAAAGAT
TCGACGAAATGGCGCAAACTTGTTGACTTTCGCGAACTGAACAAACGCACGCAAGACTTT
TGGGAAGTGCAACTTGGCATTCCTCACCCTGCAGGCCTTAAACAAAAAAAATCTGTTACT
GTTCTTGACGTTGGGGACGCTTACTTCTCTGTGCCACTTGACAAAGATTTTCGCAAATAC
ACGGCTTTCACGATTCCGAGCATTAATAACGAAACTCCTGGCATACGCTACCAATATAAC
GTTCTGCCTCAGGGCTGGAAAGGCTCTCCTGCTATTTTTCAATGCTCGATGACTAAAATA
CTTGAACCATTCCGCAAACAAAACCCTGATATTGTGATATACCAATATATGGACGACCTT
TACGTTGGCTCGGATCTTGAAATTGGCCAACACCGCACTAAAATTGAGGAACTTCGCCAA
CACCTTCTTCGCTGGGGCTTCACGACTCCTGATAAAAAACACCAAAAAGAACCGCCTTTT
CTATGGATGGGATACGAACTGCACCCGGACAAATGGACTGTTCAACCGATTGTTCTTCCT
GAAAAGGATTCATGGACGGTGAACGATATTCAAAAACTTGTTGGCAAACTTAACTGGGCT
TCGCAAATATACGCTGGCATAAAAGTTCGCCAACTTTGCAAACTGCTGCGCGGCACGAAA
GCTCTTACTGAAGTTGTTCCTCTTACTGAAGAAGCTGAACTTGAACTTGCTGAAAATCGC
GAAATACTTAAAGAACCTGTTCACGGCGTTTACTACGATCCTTCTAAAGATCTTATTGCT
GAAATTCAAAAACAGGGCCAAGGGCAATGGACTTACCAAATATACCAAGAACCTTTCAAA
AACCTTAAAACTGGCAAATACGCTCGCATGAAGGGGGCGCATACGAACGACGTTAAACAA
CTTACTGAGGCTGTTCAAAAAATTGCGACTGAATCGATTGTTATTTGGGGCAAAACGCCG
AAATTCAAACTTCCGATTCAAAAGGAAACTTGGGAAGCTTGGTGGACTGAATACTGGCAA
GCGACATGGATACCGGAATGGGAATTCGTGAACACGCCGCCACTTGTTAAACTTTGGTAT
CAACTTGAAAAAGAACCGATTATTGGCGCTGAAACATTTTACGTTGACGGCGCTGCGAAC
CGCGAAACGAAACTTGGCAAAGCTGGCTACGTTACGGATCGCGGCCGCCAAAAAGTGGTG
CCGCTTACTGATACTACTAACCAAAAAACGGAACTTCAAGCTATACACCTTGCACTTCAG
GACTCTGGCCTTGAAGTTAATATTGTTACTGATTCTCAATACGCTCTTGGCATAATACAA
GCTCAACCTGACAAATCGGAATCTGAACTTGTGAGCCAAATTATTGAACAACTTATTAAA
AAGGAAAAAGTATATCTTGCTTGGGTTCCTGCTCATAAAGGCATCGGCGGCAACGAACAA
GTTGACAAACTTGTGAGCGCGGGCATACGCAAAGTTCTTTTCCTTGACGGCATTGACAAG
GCGCAAGAAGAACACGAAAAATACCATTCGAACTGGCGCGCTATGGCGAGCGACTTCAAT
CTTCCTCCGGTTGTTGCTAAAGAAATTGTTGCGAGCTGCGACAAATGCCAACTTAAAGGC
GAAGCGATGCACGGCCAAGTTGATTGCTCGCCTGGCATTTGGCAACTTGACTGCACTCAC
CTTGAAGGCAAAGTGATACTTGTTGCTGTGCACGTTGCGAGCGGCTACATTGAAGCTGAA
GTTATACCTGCTGAAACTGGCCAAGAAACTGCTTATTTTCTACTTAAACTTGCTGGCCGC
TGGCCTGTTAAAACTGTTCACACTGATAACGGGAGCAACTTTACGAGCACGACTGTGAAG
GCGGCATGCTGGTGGGCTGGCATAAAACAGGAATTCGGGATACCATATAACCCGCAATCG
CAAGGCGTTATTGAATCGATGAACAAAGAACTTAAAAAAATAATTGGCCAGGTTCGCGAC
CAGGCGGAACACCTGAAAACTGCTGTTCAAATGGCTGTTTTTATACATAATTTTAAAAGA
AAAGGGGGGATCGGCGGCTATTCGGCTGGCGAACGCATTGTTGATATTATTGCTACTGAT
ATTCAAACGAAAGAACTTCAAAAACAAATAACAAAAATTCAAAATTTTCGCGTTTATTAC
AGGGATAGCAGAGATCCTGTATGGAAAGGCCCTGCTAAACTGCTATGGAAAGGTGAAGGG
GCTGTTGTTATTCAAGACAACTCGGATATTAAAGTTGTTCCTCGCCGCAAAGCTAAAATA
ATACGCGACTATGGAAAACAGATGGCAGGTGATGATTGTGTGGCAAGTAGACAGGATGAG
GATTAATACTTGGAAACGCCTTGTTAAACATCACATGTACATATCTCGCAAAGCGAAGGA
TTGGTTCTACCGCCACCATTACGAATCGACGAACCCTAAAATTTCATCTGAAGTTCATAT
ACCTCTTGGCGACGCGAAACTTGTTATTACTACTTACTGGGGGCTTCACACTGGCGAACG
CGATTGGCACCTTGGGCAGGGCGTATCGATTGAATGGCGCAAAAAACGCTACTCGACTCA
AGTTGATCCGGATCTAGCAGATCAACTTATACACCTTCATTACTTCGATTGTTTTTCAGA
ATCGGCGATTCGCAACACGATTCTAGGACGTATAGTTAGTCCTAGGTGCGAATACCAAGC
TGGCCACAATAAGGTAGGATCGCTTCAATATCTTGCTCTTGCTGCTCTTATTAAACCTAA
ACAAATTAAACCTCCACTTCCGAGCGTGCGCAAACTTACTGAGGATCGATGGAACAAGCC
CCAGAAGACCAAGGGCCACAGAGGGAGCCATACAATGAATGGACACTAGAACTACTTGAG
GAACTGAAATCGGAAGCGGTGCGCCACTTCCCGCGCATTTGGCTGCACAATCTTGGCCAA
CACATATACGAAACATATGGCGACACATGGGCTGGCGTTGAAGCGATTATTCGCATACTT
CAACAACTGCTGTTTATCCATTTCAGAATCGGCTGCCGCCACTCGCGCATTGGGGTGACG
CGCCAACGCCGCGCTCGCAATGGAGCCAGTAGATCCTAGACTAGAACCATGGAAACACCC
TGGCTCGCAACCGAAAACGGCATGCACGAATTGCTATTGTAAAAAATGTTGCTTTCATTG
CCAAGTTTGTTTCATAACAAAAGCCTTAGGCATCTCCTATGGCAGGAAGAAGCGGAGACA
GCGACGAAGACCTCCTCAAGGCAGTCAGACTCATCAAGTTTCTCTATCAAAGCAGTAAGT
AATACATGTAATGCAACCGATTCAAATTGCTATTGTTGCTCTTGTTGTTGCTATTATTAT
TGCTATTGTGGTTTGGTCGATTGTTATAATTGAATACCGCAAAATTCTTCGCCAACGCAA
AATTGATCGCCTTATCGACCGCCTTATTGAACGCGCTGAAGATTCGGGGAATGAGAGTGA
AGGAGAAATATCAGCACTTGTGGAGATGGGGGTGGAGATGGGGCACCATGCTCCTTGGGA
TGTTGATGATCTGTAGCGCGACTGAAAAACTTTGGGTGACTGTATACTACGGCGTTCCGG
TTTGGAAGGAAGCTACGACGACGCTTTTCTGCGCTTCTGACGCGAAAGCTTACGACACTG
AGGTTCACAACGTATGGGCGACTCACGCATGCGTTCCGACTGATCCGAATCCTCAAGAAG
TTGTTCTTGTTAACGTTACTGAAAACTTCAATATGTGGAAAAACGATATGGTTGAACAAA
TGCACGAGGACATTATATCACTTTGGGACCAATCGCTTAAACCTTGCGTTAAACTTACGC
CTCTATGCGTGAGCCTTAAATGCACGGACCTTAAAAACGACACGAACACGAATAGTAGTA
GCGGCCGCATGATTATGGAGAAAGGAGAGATTAAAAATTGCTCATTTAACATATCGACTT
CGATTCGCGGGAAGGTTCAAAAAGAATACGCTTTCTTCTACAAACTGGACATTATTCCTA
TTGACAACGACACGACGAGCTACACTCTTACTTCATGCAATACATCTGTGATAACTCAGG
CATGCCCTAAGGTTTCATTCGAACCTATACCGATTCACTACTGCGCGCCTGCGGGATTCG
CTATACTTAAATGCAACAACAAAACTTTTAACGGCACTGGCCCTTGCACTAACGTGAGCA
CTGTTCAATGCACTCACGGCATACGCCCTGTTGTTTCTACGCAACTTCTTCTTAACGGGA
GCCTTGCTGAAGAAGAGGTTGTTATACGCTCGGTGAACTTTACTGATAACGCGAAAACGA
TTATTGTTCAACTTAATACTTCGGTTGAAATAAACTGCACTCGCCCGAATAATAACACTC
GCAAAAAAATACGGATACAACGCGGCCCTGGCCGCGCTTTCGTGACTATTGGCAAAATTG
GCAACATGCGCCAAGCTCACTGCAATATATCGCGCGCTAAATGGAACGCGACACTTAAAC
AAATTGCGAGCAAACTTCGCGAACAATTCGGCAACAACAAAACTATTATATTCAAACAAT
CATCTGGCGGCGATCCTGAAATCGTTACTCATTCATTCAACTGCGGCGGCGAATTCTTTT
ATTGCAACTCTACTCAACTTTTCAACTCGACATGGTTCAACTCGACATGGAGCACGGAAG
GCTCTAACAATACGGAAGGCTCGGATACTATAACTCTGCCTTGCCGCATTAAACAATTCA
TTAATATGTGGCAGGAAGTTGGCAAAGCTATGTACGCGCCGCCGATATCGGGCCAAATAC
GCTGCTCTTCTAACATAACTGGCCTTCTTCTTACTCGCGACGGGGGGAACAATAATAACG
GCTCGGAAATATTTCGCCCGGGCGGCGGCGACATGCGCGATAACTGGCGCTCGGAACTTT
ACAAATACAAAGTTGTTAAAATCGAACCTCTTGGAGTAGCACCCACCAAGGCAAAGAGAA
GAGTGGTGCAGAGAGAAAAAAGAGCAGTGGGAATAGGAGCTTTGTTCCTTGGGTTCTTGG
GAGCAGCAGGAAGCACTATGGGCGCAGCGTCAATGACGCTGACGGTACAGGCCAGACAAT
TATTGTCTGGTATAGTGCAGCAGCAGAACAATTTGCTGAGGGCTATTGAGGCGCAACAGC
ATCTGTTGCAACTCACAGTCTGGGGCATCAAGCAGCTCCAGGCAAGAATCCTGGCTGTGG
AAAGATACCTAAAGGATCAACAGCTCCTGGGGATTTGGGGTTGCTCTGGAAAACTCATTT
GCACCACTGCTGTGCCTTGGAATGCTAGTTGGAGCAACAAATCGCTTGAACAAATATGGA
ACCATACTACATGGATGGAATGGGATCGCGAAATAAATAACTATACTTCACTTATTCATT
CACTTATCGAAGAATCTCAAAATCAACAAGAAAAAAACGAACAAGAACTTCTTGAACTTG
ACAAATGGGCTTCACTTTGGAACTGGTTCAATATTACTAACTGGCTTTGGTACATTAAAC
TTTTTATTATGATTGTTGGCGGACTTGTTGGACTTCGCATTGTATTCGCGGTACTTTCGG
TAGTGAATAGAGTTAGGCAGGGATATTCACCATTATCGTTTCAGACCCACCTCCCAATCC
CGAGGGGACCCGACAGGCCCGAAGGAATAGAAGAAGAAGGTGGAGAGAGAGACAGAGACA
GATCCATTCGATTAGTGAACGGATCCTTGGCACTTATCTGGGACGATCTGCGGAGCCTGT
GCCTCTTCAGCTACCACCGCTTGAGAGACTTACTCTTGATTGTAACGAGGATTGTGGAAC
TTCTGGGACGCAGGGGGTGGGAAGCCCTCAAATACTGGTGGAATCTCCTACAATATTGGA
GTCAGGAGCTAAAGAATAGCGCGGTGAGCCTTCTGAACGCGACTGCGATTGCTGTTGCGG
AGGGCACTGACCGCGTGATTGAAGTTGTTCAAGGCGCATGCCGCGCGATACGGCATATTC
CGCGCCGCATTCGCCAGGGACTTGAACGCATACTTCTTTGAGCATGGTGAGCAAGGGCGA
GGAGCTGTTCACCGGGGTGGTGCCCATCCTGGTCGAGCTGGACGGCGACGTAAACGGCCA
CAAGTTCAGCGTGTCCGGCGAGGGCGAGGGCGATGCCACCTACGGCAAGCTGACCCTGAA
GTTCATCTGCACCACCGGCAAGCTGCCCGTGCCCTGGCCCACCCTCGTGACCACCCTGAC
CTACGGCGTGCAGTGCTTCAGCCGCTACCCCGACCACATGAAGCAGCACGACTTCTTCAA
GTCCGCCATGCCCGAAGGCTACGTCCAGGAGCGCACCATCTTCTTCAAGGACGACGGCAA
CTACAAGACCCGCGCCGAGGTGAAGTTCGAGGGCGACACCCTGGTGAACCGCATCGAGCT
GAAGGGCATCGACTTCAAGGAGGACGGCAACATCCTGGGGCACAAGCTGGAGTACAACTA
CAACAGCCACAACGTCTATATCATGGCCGACAAGCAGAAGAACGGCATCAAGGTGAACTT
CAAGATCCGCCACAACATCGAGGACGGCAGCGTGCAGCTCGCCGACCACTACCAGCAGAA
CACCCCCATCGGCGACGGCCCCGTGCTGCTGCCCGACAACCACTACCTGAGCACCCAGTC
CGCCCTGAGCAAAGACCCCAACGAGAAGCGCGATCACATGGTCCTGCTGGAGTTCGTGAC
CGCCGCCGGGATCACTCTCGGCATGGACGAGCTGTACAAGTAAAGCGGCCAACTCATGAG
CTGTAGATCTTAGCCACTTTTTAAAAGAAAAGGGGGGACTGGAAGGGCTAATTCACTCCC
AACGAAGACAAGATATCCTTGATCTGTGGATCTACCACACACAAGGCTACTTCCCTGATT
GGCAGAACTACACACCAGGGCCAGGGATCAGATATCCACTGACCTTTGGATGGTGCTACA
AGCTAGTACCAGTTGAGCAAGAGAAGGTAGAAGAAGCCAATGAAGGAGAGAACACCCGCT
TGTTACACCCTGTGAGCCTGCATGGGATGGATGACCCGGAGAGAGAAGTATTAGAGTGGA
GGTTTGACAGCCGCCTAGCATTTCATCACATGGCCCGAGAGCTGCATCCGGAGTACTTCA
AGAACTGCTGACATCGAGCTTGCTACAAGGGACTTTCCGCTGGGGACTTTCCAGGGAGGC
GTGGCCTGGGCGGGACTGGGGAGTGGCGAGCCCTCAGATGCTGCATATAAGCAGCTGCTT
TTTGCTTGTACTGGGTCTCTCTGGTTAGACCAGATCTGAGCCTGGGAGCTCTCTGGCTAA
CTAGGGAACCCACTGCTTAAGCCTCAATAAAGCTTGCCTTGAGTGCTTCAAGTAGTGTGT
GCCCGTCTGTTGTGTGACTCTGGTAACTAGAGATCCCTCAGACCCTTTTAGTCAGTGTGG
AAAATCTCTAGCA
